# Supplementary material for: Oxidative Stress and Lipid Dysregulation in Lipid Droplets: A Connection to Chronic Kidney Disease Revealed in Human Kidney Cells
Source: Antioxidants (Basel). 2022 Jul 18;11(7):1387. doi: 10.3390/antiox11071387 (PMC9312214; doi:10.3390/antiox11071387)
Supplement: Supplementary file 1 [file antioxidants-11-01387-s001.zip]

Archive with 1 entries (1 files):
- antioxidants-1774341-supplementary.pdf
